# Supplementary material for: Probing Serum Albumins and Cyclodextrins as Binders of the Mycotoxin Metabolites Alternariol-3-Glucoside, Alternariol-9-Monomethylether-3-Glucoside, and Zearalenone-14-Glucuronide
Source: Metabolites. 2023 Mar 18;13(3):446. doi: 10.3390/metabo13030446 (PMC10059066; doi:10.3390/metabo13030446)
Supplement: Supplementary file 1 [file metabolites-13-00446-s001.zip]

Archive with 1 entries (1 files):
- metabolites-2259193-supplementary.pdf
